# Supplementary material for: Nutrigenomic Effects of Long-Term Grape Pomace Supplementation in Dairy Cows
Source: Animals (Basel). 2020 Apr 19;10(4):714. doi: 10.3390/ani10040714 (PMC7222749; doi:10.3390/ani10040714)
Supplement: Supplementary file 1 [file animals-10-00714-s001.zip › Supplementary Material REVISED/Supplementary_TableS1.xlsx]

## Sheet: Sheet1
Supplementary Table S1: Sequencing and Alignment summary
Sample	No. reads	% of >= Q30 Bases (PF*)	Mean Quality Score (PF)	Clean reads (Post-QC)	No. reads mapped to reference genome	Overall mapping rate (%)	Uniquely-mapped reads (%)	Multi-mapped reads (%)
CTR_1_T60	21987961	97.92	37.95	21817306	20884609	95.7	90.5	9.5
CTR_2_T60	27460780	97.94	37.95	27237833	26074693	95.7	90.6	9.4
CTR_3_T60	29830760	97.92	37.95	29360612	28183256	96	90.7	9.3
CTR_4_T60	22453816	97.97	37.98	22144024	21221689	95.8	91.2	8.8
CTR_5_T60	20231795	97.89	37.93	20035930	19184795	95.8	89.6	10.4
CTR_6_T60	22736294	97.97	37.97	22570397	21661711	96	90.4	9.6
GP_1_T60	17105468	98.78	38.25	17018496	16330401	96	90.6	9.4
GP_2_T60	17843690	98.6	38.22	15990195	15249403	95.4	90.8	9.2
GP_3_T60	15474639	98.77	38.25	15377167	14728305	95.8	90.6	9.4
GP_4_T60	20552003	98.78	38.26	20444923	19540050	95.6	90.3	9.7
GP_5_T60	18442604	98.77	38.25	18361742	17643204	96.1	91	9
GP_6_T60	16748399	98.77	38.27	16582143	15933705	96.1	90.7	9.3
PF = Passing Filter
