# Supplementary material for: Nutrigenomic Effects of Long-Term Grape Pomace Supplementation in Dairy Cows
Source: Animals (Basel). 2020 Apr 19;10(4):714. doi: 10.3390/ani10040714 (PMC7222749; doi:10.3390/ani10040714)
Supplement: Supplementary file 1 [file animals-10-00714-s001.zip › Supplementary Material REVISED/Supplementary_TableS2.xlsx]

## Sheet: DEGs
Supplementary Table S2: Differentially expressed genes (DEGs)
DEGs in the grape pomace (GP)-supplemented group (GP T60 vs CTR T60)
GeneID	MeanCount	Log2FC	ST.Er	WaldStat	P-value	Adj P-value (FDR < 0.1)	GeneSymbol	GeneType	GeneDescription
ENSBTAG00000016265	47.9489	-0.563964	0.110356	-5.11041	3.2146e-07	0.00100063	DNAJA1	protein_coding	DnaJ heat shock protein family (Hsp40) member A1 [Source:VGNC Symbol;Acc:VGNC:56944]
ENSBTAG00000017695	98.9922	-0.516124	0.104962	-4.91726	8.77642e-07	0.0021855	CCDC150	protein_coding	coiled-coil domain containing 150 [Source:VGNC Symbol;Acc:VGNC:55331]
ENSBTAG00000010033	145.823	-0.515767	0.117875	-4.37555	1.21128e-05	0.0116013	ENSBTAG00000010033	NA	NA
ENSBTAG00000014405	104.922	-0.489103	0.117309	-4.16936	3.05455e-05	0.021129	OSBPL6	protein_coding	oxysterol binding protein like 6 [Source:VGNC Symbol;Acc:VGNC:32464]
ENSBTAG00000047450	65.1403	-0.443797	0.116366	-3.81381	0.000136843	0.0549624	SFR1	protein_coding	SWI5 dependent homologous recombination repair protein 1 [Source:VGNC Symbol;Acc:VGNC:34519]
ENSBTAG00000002859	358.769	-0.443376	0.113066	-3.92141	8.8034e-05	0.049005	ENSBTAG00000002859	protein_coding	NA
ENSBTAG00000019498	78.6179	-0.431826	0.113835	-3.79344	0.000148574	0.0578093	ITGA3	protein_coding	integrin subunit alpha 3 [Source:VGNC Symbol;Acc:VGNC:30315]
ENSBTAG00000020620	249.765	-0.43133	0.109726	-3.93099	8.45974e-05	0.049005	RGS2	protein_coding	regulator of G-protein signaling 2, 24kDa [Source:NCBI gene;Acc:513055]
ENSBTAG00000003531	51.7033	-0.396982	0.102425	-3.87582	0.000106267	0.049005	ABCA13	protein_coding	ATP binding cassette subfamily A member 13 [Source:VGNC Symbol;Acc:VGNC:59317]
ENSBTAG00000003035	487.559	-0.352991	0.0951388	-3.71027	0.000207039	0.0715839	IMPACT	protein_coding	impact RWD domain protein [Source:VGNC Symbol;Acc:VGNC:30186]
ENSBTAG00000021319	795.091	-0.196017	0.054438	-3.60074	0.000317318	0.0987731	MFF	protein_coding	mitochondrial fission factor [Source:NCBI gene;Acc:506291]
ENSBTAG00000017970	15561.6	0.325793	0.0505659	6.44294	1.17184e-10	1.45906e-06	ZYX	protein_coding	zyxin [Source:VGNC Symbol;Acc:VGNC:37395]
ENSBTAG00000030974	1985.19	0.344344	0.0959473	3.58888	0.0003321	0.0998561	TUBA4A	protein_coding	tubulin alpha 4a [Source:VGNC Symbol;Acc:VGNC:49986]
ENSBTAG00000009171	31.618	0.363844	0.0947898	3.83843	0.000123822	0.0539544	ENSBTAG00000009171	protein_coding	cationic amino acid transporter 3-like [Source:NCBI gene;Acc:527385]
ENSBTAG00000005371	359.616	0.383911	0.079172	4.84907	1.24039e-06	0.00257402	DPAGT1	protein_coding	dolichyl-phosphate N-acetylglucosaminephosphotransferase 1 [Source:VGNC Symbol;Acc:VGNC:28174]
ENSBTAG00000011473	1959.37	0.388323	0.0996105	3.89842	9.6823e-05	0.049005	MYL9	protein_coding	myosin light chain 9 [Source:VGNC Symbol;Acc:VGNC:57010]
ENSBTAG00000010387	2662.21	0.391943	0.107308	3.6525	0.000259699	0.0829105	MINDY3	protein_coding	MINDY lysine 48 deubiquitinase 3 [Source:VGNC Symbol;Acc:VGNC:31478]
ENSBTAG00000017969	22.9188	0.394521	0.110042	3.58519	0.000336837	0.0998561	CA4	protein_coding	carbonic anhydrase 4 [Source:VGNC Symbol;Acc:VGNC:26654]
ENSBTAG00000018513	1872.83	0.41036	0.109306	3.75425	0.000173863	0.0636695	FHL1	protein_coding	four and a half LIM domains 1 [Source:VGNC Symbol;Acc:VGNC:28999]
ENSBTAG00000046813	106.98	0.412685	0.111434	3.70341	0.000212722	0.0715839	ENSBTAG00000046813	protein_coding	NA
ENSBTAG00000046303	373.643	0.425754	0.109763	3.87884	0.000104957	0.049005	ENSBTAG00000046303	NA	NA
ENSBTAG00000012504	314.184	0.42757	0.102304	4.17941	2.92266e-05	0.021129	GAS2L1	protein_coding	growth arrest specific 2 like 1 [Source:VGNC Symbol;Acc:VGNC:29258]
ENSBTAG00000002385	85.4961	0.427688	0.105914	4.03806	5.38943e-05	0.0335519	SLC35E4	protein_coding	solute carrier family 35 member E4 [Source:VGNC Symbol;Acc:VGNC:34832]
ENSBTAG00000021993	97.349	0.431479	0.111063	3.88499	0.000102333	0.049005	SPDEF	protein_coding	SAM pointed domain containing ETS transcription factor [Source:VGNC Symbol;Acc:VGNC:35198]
ENSBTAG00000000585	438.062	0.431574	0.117739	3.66553	0.000246831	0.0808761	LY6G6C	protein_coding	lymphocyte antigen 6 family member G6C [Source:VGNC Symbol;Acc:VGNC:31090]
ENSBTAG00000005574	882.177	0.436807	0.117592	3.7146	0.000203524	0.0715839	CLU	protein_coding	clusterin [Source:NCBI gene;Acc:280750]
ENSBTAG00000002580	357.347	0.437709	0.11415	3.83451	0.000125816	0.0539544	MYH14	protein_coding	myosin heavy chain 14 [Source:VGNC Symbol;Acc:VGNC:31796]
ENSBTAG00000018785	5284.69	0.442073	0.115531	3.82646	0.00013	0.0539544	TUBB1	protein_coding	tubulin beta 1 class VI [Source:VGNC Symbol;Acc:VGNC:36506]
ENSBTAG00000003152	88.3182	0.445207	0.117864	3.7773	0.000158535	0.0598157	IFI27	protein_coding	putative ISG12(a) protein [Source:NCBI gene;Acc:507138]
ENSBTAG00000011182	794.378	0.45247	0.111127	4.07167	4.6678e-05	0.0305889	PDLIM1	protein_coding	PDZ and LIM domain 1 [Source:VGNC Symbol;Acc:VGNC:32707]
ENSBTAG00000030913	3451.95	0.454814	0.117289	3.87771	0.000105446	0.049005	MX1	protein_coding	MX dynamin like GTPase 1 [Source:VGNC Symbol;Acc:VGNC:31770]
ENSBTAG00000015434	138.497	0.455655	0.101584	4.48549	7.27458e-06	0.00754799	DSTN	protein_coding	destrin, actin depolymerizing factor [Source:VGNC Symbol;Acc:VGNC:28226]
ENSBTAG00000008353	259.853	0.457808	0.101727	4.50035	6.78425e-06	0.00754799	CDKN1A	protein_coding	cyclin dependent kinase inhibitor 1A [Source:VGNC Symbol;Acc:VGNC:27142]
ENSBTAG00000005725	15.5924	0.481433	0.113812	4.23009	2.33601e-05	0.0181786	IDO2	protein_coding	indoleamine 2,3-dioxygenase 2 [Source:VGNC Symbol;Acc:VGNC:30036]
ENSBTAG00000013525	7053.7	0.484626	0.111232	4.35688	1.31931e-05	0.0116642	MPIG6B	protein_coding	megakaryocyte and platelet inhibitory receptor G6b [Source:VGNC Symbol;Acc:VGNC:31577]
ENSBTAG00000019979	200.517	0.500934	0.110304	4.54139	5.58847e-06	0.00754799	CMPK2	protein_coding	cytidine/uridine monophosphate kinase 2 [Source:VGNC Symbol;Acc:VGNC:27481]
ENSBTAG00000017328	7477.47	0.504383	0.10469	4.81789	1.45086e-06	0.00258067	PTI	protein_coding	pancreatic trypsin inhibitor [Source:NCBI gene;Acc:404172]
ENSBTAG00000006921	1302.53	0.510922	0.117641	4.34305	1.40521e-05	0.0116642	ABCA6	protein_coding	ATP binding cassette subfamily A member 6 [Source:VGNC Symbol;Acc:VGNC:25460]
ENSBTAG00000048048	45.605	0.528795	0.113265	4.66867	3.03156e-06	0.00471824	ENSBTAG00000048048	protein_coding	NA
ENSBTAG00000011037	33.4508	0.532112	0.117881	4.51397	6.36267e-06	0.00754799	RBPMS2	protein_coding	RNA binding protein, mRNA processing factor 2 [Source:VGNC Symbol;Acc:VGNC:55138]
ENSBTAG00000013869	110.801	0.577976	0.106131	5.44589	5.15483e-08	0.000213943	SH3BP4	protein_coding	SH3 domain binding protein 4 [Source:VGNC Symbol;Acc:VGNC:34567]
ENSBTAG00000007331	13.5346	0.582432	0.105093	5.54208	2.98899e-08	0.00018608	PLOD2	protein_coding	procollagen-lysine,2-oxoglutarate 5-dioxygenase 2 [Source:VGNC Symbol;Acc:VGNC:33040]
Downregulated genes
Upregulated genes
