# Supplementary material for: Nutrigenomic Effects of Long-Term Grape Pomace Supplementation in Dairy Cows
Source: Animals (Basel). 2020 Apr 19;10(4):714. doi: 10.3390/ani10040714 (PMC7222749; doi:10.3390/ani10040714)
Supplement: Supplementary file 1 [file animals-10-00714-s001.zip › Supplementary Material REVISED/Supplementary_TableS3.xlsx]

## Sheet: GSEA ouput
Supplementary Table S3: Summary of the GSEA analysis output.
Hallmark
NAME	SIZE	ES	NES	NOM p-val	FDR q-val	FWER p-val	RANK AT MAX
HALLMARK_INTERFERON_ALPHA_RESPONSE	71	0.631802	2.01656	0	0	0	1824
HALLMARK_INTERFERON_GAMMA_RESPONSE	146	0.552635	1.93734	0	0	0	1985
HALLMARK_ADIPOGENESIS	151	0.522861	1.84425	0	0.000759846	0.002	2182
HALLMARK_IL6_JAK_STAT3_SIGNALING	66	0.559371	1.73791	0	0.00263803	0.009	2424
HALLMARK_REACTIVE_OXYGEN_SPECIES_PATHWAY	32	0.632614	1.70619	0.00170358	0.0028319	0.012	1940
HALLMARK_COMPLEMENT	138	0.450939	1.5706	0.00151286	0.0197276	0.091	2827
HALLMARK_ESTROGEN_RESPONSE_EARLY	149	0.432152	1.5189	0	0.0261659	0.156	3216
HALLMARK_TNFA_SIGNALING_VIA_NFKB	156	0.43459	1.52249	0.0015083	0.028529	0.15	1771
HALLMARK_INFLAMMATORY_RESPONSE	162	0.413169	1.45501	0	0.0376464	0.308	2256
HALLMARK_ESTROGEN_RESPONSE_LATE	154	0.411177	1.46006	0.00297619	0.0385955	0.295	2458
HALLMARK_HYPOXIA	158	0.414053	1.46304	0.00757576	0.0408891	0.283	2861
HALLMARK_IL2_STAT5_SIGNALING	157	0.412455	1.46889	0.00605144	0.0427281	0.267	2300
HALLMARK_MYOGENESIS	157	0.399654	1.40688	0.00577201	0.053449	0.488	1348
HALLMARK_MTORC1_SIGNALING	161	0.39168	1.39532	0.0119048	0.0543384	0.533	2610
HALLMARK_XENOBIOTIC_METABOLISM	155	0.400354	1.41243	0.0174165	0.0546884	0.471	2427
HALLMARK_GLYCOLYSIS	148	0.407234	1.41754	0.00884956	0.0553834	0.452	2906
HALLMARK_UNFOLDED_PROTEIN_RESPONSE	96	0.425509	1.397	0.0203443	0.0567608	0.526	3132
HALLMARK_HEME_METABOLISM	150	0.389018	1.37537	0.0170015	0.0586956	0.592	2326
HALLMARK_PANCREAS_BETA_CELLS	32	0.506881	1.37984	0.0613288	0.0597633	0.58	1846
HALLMARK_EPITHELIAL_MESENCHYMAL_TRANSITION	152	0.374178	1.31494	0.0382353	0.100819	0.809	2299
HALLMARK_P53_PATHWAY	166	0.339699	1.19918	0.110626	0.247794	0.99	2465
KEGG pathways
NAME	SIZE	ES	NES	NOM p-val	FDR q-val	FWER p-val	RANK AT MAX
KEGG_STEROID_BIOSYNTHESIS	15	-0.685281	-1.65973	0.0153173	0.128166	0.273	1871
KEGG_RIBOSOME	50	-0.543978	-1.71237	0.00230947	0.141457	0.158	3301
KEGG_VALINE_LEUCINE_AND_ISOLEUCINE_DEGRADATION	35	-0.544712	-1.59723	0.00228311	0.150678	0.413	2874
GO Biological processes
NAME	SIZE	ES	NES	NOM p-val	FDR q-val	FWER p-val	RANK AT MAX
GO_NEGATIVE_REGULATION_OF_VIRAL_GENOME_REPLICATION	30	0.724901	1.96201	0	0.0368952	0.063	536
GO_RESPONSE_TO_PROTOZOAN	15	0.856853	1.9853	0	0.0426572	0.037	983
GO_DEFENSE_RESPONSE_TO_OTHER_ORGANISM	275	0.497693	1.87752	0	0.0704945	0.266	2477
GO_REGULATION_OF_NEUTROPHIL_MIGRATION	20	0.743698	1.84849	0	0.0811146	0.396	1883
GO_NEGATIVE_REGULATION_OF_MULTI_ORGANISM_PROCESS	114	0.546126	1.85594	0	0.0834669	0.356	1019
GO_RESPONSE_TO_TYPE_I_INTERFERON	53	0.62173	1.87853	0	0.0878287	0.266	2054
GO_POSITIVE_REGULATION_OF_NEUTROPHIL_MIGRATION	15	0.774587	1.81814	0.00180505	0.0940004	0.552	1883
GO_INTERFERON_GAMMA_MEDIATED_SIGNALING_PATHWAY	50	0.605421	1.83166	0	0.0950509	0.483	2477
GO_NEGATIVE_REGULATION_OF_VIRAL_PROCESS	58	0.588091	1.81949	0	0.102907	0.545	1005
GO_IRE1_MEDIATED_UNFOLDED_PROTEIN_RESPONSE	49	0.606925	1.8062	0	0.104327	0.62	2610
GO_MYELOID_LEUKOCYTE_MEDIATED_IMMUNITY	371	0.466063	1.78532	0	0.105691	0.747	2500
GO_INTEGRIN_ACTIVATION	18	0.744609	1.78941	0	0.107072	0.73	683
GO_CIRCADIAN_SLEEP_WAKE_CYCLE_SLEEP	15	0.801928	1.8822	0.0017331	0.110985	0.256	879
GO_REGULATION_OF_B_CELL_PROLIFERATION	41	0.624494	1.79144	0.00171233	0.112475	0.716	1824
GO_POSITIVE_REGULATION_OF_AXONOGENESIS	66	0.579104	1.7928	0	0.119254	0.707	1281
GO_POSITIVE_REGULATION_OF_GRANULOCYTE_CHEMOTAXIS	15	0.758653	1.75818	0	0.149951	0.878	1883
GO_MYELOID_LEUKOCYTE_ACTIVATION	432	0.455969	1.75345	0	0.150478	0.893	2500
GO_MYELOID_CELL_DEVELOPMENT	45	0.590396	1.74626	0.00339559	0.157838	0.911	1267
GO_RESPONSE_TO_INTERFERON_GAMMA	116	0.513704	1.73003	0.0014881	0.183789	0.946	2477
GO_NEUTROPHIL_MIGRATION	72	0.535483	1.72426	0	0.18868	0.957	2461
GO_REGULATION_OF_BONE_REMODELING	34	0.624913	1.71813	0.00171821	0.195327	0.97	2990
GO_REGULATION_OF_CIRCADIAN_SLEEP_WAKE_CYCLE	15	0.736682	1.69756	0.010118	0.199809	0.99	777
GO_POSITIVE_REGULATION_OF_LONG_TERM_SYNAPTIC_POTENTIATION	16	0.726258	1.68924	0.00746269	0.199939	0.994	888
GO_DEFENSE_RESPONSE_TO_BACTERIUM	128	0.495774	1.69953	0	0.202225	0.989	2435
GO_POSITIVE_REGULATION_OF_CELL_MORPHOGENESIS_INVOLVED_IN_DIFFERENTIATION	110	0.506566	1.68968	0	0.205722	0.994	1499
GO_CELLULAR_METABOLIC_COMPOUND_SALVAGE	26	0.650327	1.69963	0.00517241	0.210035	0.989	2344
GO_PHOSPHATIDYLCHOLINE_BIOSYNTHETIC_PROCESS	29	0.628455	1.67796	0.00694444	0.211151	0.995	3626
GO_LABYRINTHINE_LAYER_BLOOD_VESSEL_DEVELOPMENT	18	0.706258	1.68975	0.00362319	0.212779	0.994	2266
GO_DEFENSE_RESPONSE_TO_VIRUS	142	0.481192	1.67892	0	0.215294	0.995	2896
GO_MALE_GENITALIA_DEVELOPMENT	17	0.712515	1.68099	0.00891266	0.216514	0.995	1830
GO_SEMAPHORIN_PLEXIN_SIGNALING_PATHWAY	29	0.640533	1.70041	0.00176056	0.216863	0.988	1412
GO_RESPONSE_TO_VIRUS	205	0.469766	1.70567	0	0.221699	0.984	2896
GO_GRANULOCYTE_MIGRATION	88	0.515555	1.70181	0	0.222083	0.987	2461
GO_KERATINOCYTE_MIGRATION	15	0.696467	1.66736	0.00719425	0.233638	1	81
NAME	SIZE	ES	NES	NOM p-val	FDR q-val	FWER p-val	RANK AT MAX
GO_BILE_ACID_METABOLIC_PROCESS	35	-0.684593	-2.0306	0	0.0274133	0.035	1433
GO_BILE_ACID_BIOSYNTHETIC_PROCESS	27	-0.682941	-1.92319	0	0.0893948	0.211	1381
GO_MEMBRANE_REPOLARIZATION_DURING_ACTION_POTENTIAL	19	-0.710176	-1.8209	0	0.209572	0.686	1330
GO_CILIUM_MOVEMENT	44	-0.595088	-1.83847	0	0.223029	0.598	1213
